# Supplementary material for: Upregulation of GNPNAT1 Predicts Poor Prognosis and Correlates With Immune Infiltration in Lung Adenocarcinoma
Source: Front Mol Biosci. 2021 Mar 25;8:605754. doi: 10.3389/fmolb.2021.605754 (PMC8027087; doi:10.3389/fmolb.2021.605754)
Supplement: Supplementary file 2 [file Data_Sheet_2.xlsx]

## Sheet: Sheet1
Section number	Admission number (AD)	Gender	Age at surgery	Surgery time	Smoking history	ECOG-PS	TNM stage	T stage	N stage	M stage	OS-fustat	fustat-OS	dead time	OS(days)	OS(months)	DFS-fustat	fustat-DFS	Recurrence time	DFS(days)	DFS(months)	follow up time	IHC score
1	326287	Male	51	2012-12-24	Smoker	0	IA	1a	0	0	alive	0	/	2806	93.5333	No recurrence	0	/	2806	93.5333	2020-08-30	4
2	329748	Female	70	2012-12-26	No-smoker	1	IA	1b	0	0	alive	0	/	2804	93.4667	Recurrence	1	43419	2150	71.6667	2020-08-30	4
3	330375	Male	55	2012-12-27	Smoker	0	IA	1a	0	0	alive	0	/	2803	93.4333	Recurrence	1	41805	535	17.8333	2020-08-30	4
4	330311	Female	60	2013-01-02	No-smoker	0	IA	1a	0	0	alive	0	/	2797	93.2333	No recurrence	0	/	2797	93.2333	2020-08-30	4
5	330553	Male	59	2013-01-03	No-smoker	0	IA	1b	0	0	dead	1	2016-05-01	1214	40.4667	Recurrence	1	41774	497	16.5667	2020-08-30	4
6	330905	Female	47	2013-01-08	No-smoker	0	IA	1a	0	0	alive	0	/	2791	93.0333	Recurrence	1	42787	1505	50.1667	2020-08-30	4
7	330841	Female	50	2013-01-10	No-smoker	1	IIIA	2b	2	0	dead	1	2015-04-01	811	27.0333	Recurrence	1	41713	429	14.3	2020-08-30	4
8	331307	Male	47	2013-01-14	No-smoker	1	IIIA	2a	2	0	dead	1	2015-04-03	809	26.9667	Recurrence	1	41713	425	14.1667	2020-08-30	8
9	331112	Male	63	2013-01-15	Smoker	1	IA	1a	0	0	alive	0	/	2784	92.8	No recurrence	0	/	2784	92.8	2020-08-30	4
10	331488	Male	50	2013-01-22	Smoker	1	IIB	3	0	0	dead	1	2013-12-01	313	10.4333	Recurrence	1	41774	478	15.9333	2020-08-30	4
11	332292	Male	63	2013-01-24	Smoker	1	IA	1b	0	0	alive	0	/	2775	92.5	No recurrence	0	/	2775	92.5	2020-08-30	4
12	333062	Male	54	2013-02-18	No-smoker	1	IIIA	1b	2	0	dead	1	2015-07-14	876	29.2	Recurrence	1	41830	507	16.9	2020-08-30	8
13	333069	Female	59	2013-02-18	No-smoker	0	IB	2a	0	0	alive	0	/	2750	91.6667	Recurrence	1	41905	582	19.4	2020-08-30	4
14	332858	Male	71	2013-02-18	Smoker	1	IA	1b	0	0	dead	1	2015-07-14	876	29.2	Recurrence	1	41866	543	18.1	2020-08-30	8
15	333222	Female	59	2013-02-18	No-smoker	0	IB	2a	0	0	dead	1	2016-03-26	1132	37.7333	Recurrence	1	41777	454	15.1333	2020-08-30	7.2
16	332969	Female	67	2013-02-19	No-smoker	0	IB	2a	0	0	alive	0	/	2749	91.6333	Recurrence	1	41418	94	3.13333	2020-08-30	7.3
17	332183	Female	53	2013-02-19	No-smoker	1	IIIA	2b	2	0	alive	0	/	2749	91.6333	Recurrence	1	43190	1866	62.2	2020-08-30	6.8
18	331624	Female	53	2013-02-20	No-smoker	1	IIIA	2a	2	0	dead	1	2014-05-01	435	14.5	Recurrence	1	41593	268	8.93333	2020-08-30	8
19	333253	Male	64	2013-02-21	Smoker	1	IA	1b	0	0	alive	0	/	2747	91.5667	No recurrence	0	/	2747	91.5667	2020-08-30	3.6
20	334003	Male	51	2013-02-27	Smoker	1	IIIA	2a	2	0	dead	1	2016-06-19	1208	40.2667	Recurrence	1	41671	339	11.3	2020-08-30	12
21	334287	Male	65	2013-02-27	Smoker	1	IIIA	1a	2	0	alive	0	/	2741	91.3667	No recurrence	0	/	2741	91.3667	2020-08-30	8
22	334624	Male	38	2013-03-05	No-smoker	0	IA	1b	0	0	alive	0	/	2735	91.1667	Recurrence	1	41605	267	8.9	2020-08-30	4
23	334289	Female	76	2013-03-05	No-smoker	1	IA	1b	0	0	alive	0	/	2735	91.1667	No recurrence	0	/	2735	91.1667	2020-08-30	6
24	334895	Male	73	2013-03-12	Smoker	0	IIIA	2a	2	0	dead	1	2014-05-15	429	14.3	Recurrence	1	41508	163	5.43333	2020-08-30	8
25	334853	Female	55	2013-03-11	No-smoker	1	IIIA	1b	2	0	dead	1	2015-02-01	692	23.0667	Recurrence	1	41823	479	15.9667	2020-08-30	7.6
26	335458	Male	50	2013-03-14	Smoker	0	IB	2a	0	0	alive	0	/	2726	90.8667	Recurrence	1	41967	620	20.6667	2020-08-30	4
27	335485	Male	60	2013-03-19	Smoker	1	IA	1a	0	0	dead	1	2017-06-01	1535	51.1667	Recurrence	1	42415	1063	35.4333	2020-08-30	4
28	335906	Male	56	2013-03-21	Smoker	1	IIA	1b	1	0	dead	1	2015-03-21	730	24.3333	Recurrence	1	41906	552	18.4	2020-08-30	12
30	336656	Female	54	2013-03-25	No-smoker	1	IIIA	2a	2	0	dead	1	2015-10-01	920	30.6667	Recurrence	1	42019	661	22.0333	2020-08-30	8
31	337147	Female	49	2013-04-01	No-smoker	0	IA	1a	0	0	alive	0		2708	90.2667	No recurrence	0		2708	90.2667	2020-08-30	8
32	336074	Female	59	2013-04-02	No-smoker	0	IIB	1c	1	0	dead	1	2017-04-10	1469	48.9667	Recurrence	1	42521	1155	38.5	2020-08-30	8
33	338057	Male	46	2013-04-08	Smoker		IA	1a	0	0	alive	0	/	2701	90.0333	No recurrence	0	/	2701	90.0333	2020-08-30	4
34	337834	Male	55	2013-04-10	Smoker		IA	1b	0	0	alive	0	/	2699	89.9667	No recurrence	0	/	2699	89.9667	2020-08-30	3
35	337955	Female	45	2013-04-11	No-smoker		IB	2a	0	0	alive	0	/	2698	89.9333	No recurrence	0	/	2698	89.9333	2020-08-30	6
36	337903	Female	59	2013-04-10	No-smoker		IIB	3	0	0	alive	0		2699	89.9667	Recurrence	1	41978	604	20.1333	2020-08-30	8
37	338189	Female	50	2013-04-15	No-smoker		IIIA	1c	2	0	dead	1	2016-06-15	1157	38.5667	Recurrence	1	42086	707	23.5667	2020-08-30	4
38	338712	Female	55	2013-04-16	No-smoker		IIIA	2b	2	0	alive	0	/	2693	89.7667	Recurrence	1	41785	405	13.5	2020-08-30	4
39	338223	Female	58	2013-04-16	No-smoker	0	IIIA	2b	2	0	dead	1	2018-07-01	1902	63.4	Recurrence	1	42136	756	25.2	2020-08-30	8
40	334703	Female	48	2013-04-17	No-smoker	1	IIIA	2a	2	0	dead	1	2017-06-15	1520	50.6667	Recurrence	1	42415	1034	34.4667	2020-08-30	9
41	338505	Female	58	2013-04-18	No-smoker	1	IIIA	2a	2	0	dead	1	2015-01-15	637	21.2333	Recurrence	1	41519	137	4.56667	2020-08-30	8
42	339397	Female	63	2013-04-23	No-smoker	1	IA	1b	0	0	alive	0	/	2686	89.5333	Recurrence	1	43271	1884	62.8	2020-08-30	5.8
43	339227	Female	66	2013-04-23	Smoker	1	IIA	1a	1	0	alive	0	/	2686	89.5333	No recurrence	0	/	2686	89.5333	2020-08-30	4.8
44	338501	Male	55	2013-04-25	Smoker	0	IIIA	2a	2	0	dead	1	2017-08-01	1559	51.9667	Recurrence	1	42529	1140	38	2020-08-30	8
45	339619	Male	56	2013-04-25	Smoker	0	IB	2a	0	0	dead	1	2015-05-31	766	25.5333	Recurrence	1	42008	619	20.6333	2020-08-30	8
46	339619	Male	64	2013-04-25	Smoker	1	IIA	1b	1	0	dead	1	2015-07-14	810	27	Recurrence	1	41642	253	8.43333	2020-08-30	8
47	340024	Male	55	2013-04-29	Smoker	0	IIIA	1b	2	0	alive	0	/	2680	89.3333	Recurrence	1	42200	807	26.9	2020-08-30	5.6
48	339831	Male	55	2013-04-30	No-smoker	1	IA	1a	0	0	dead	1	2015-05-01	731	24.3667	Recurrence	1	41562	168	5.6	2020-08-30	4
49	339491	Male	65	2013-04-30	Smoker	0	IIIA	1b	2	0	dead	1	2018-07-15	1902	63.4	Recurrence	1	42231	837	27.9	2020-08-30	6.4
50	340174	Female	70	2013-05-07	No-smoker	1	IIIA	1b	2	0	dead	1	2014-07-14	433	14.4333	Recurrence	1	41654	253	8.43333	2020-08-30	8
51	321316	Female	50	2013-05-07	No-smoker	0	IIIA	1b	2	0	dead	1	2019-11-15	2383	79.4333	Recurrence	1	42716	1315	43.8333	2020-08-30	8
52	338286	Male	62	2013-05-07	Smoker	0	IA	1b	0	0	alive	0	/	2672	89.0667	No recurrence	0	/	2672	89.0667	2020-08-30	8
53	340608	Female	46	2013-05-08	No-smoker	1	IIIA	2a	2	0	dead	1	2016-03-08	1035	34.5	Recurrence	1	41801	399	13.3	2020-08-30	12
54	340620	Female	51	2013-05-09	No-smoker	1	IIIA	1b	2	0	alive	0		2670	89	Recurrence	1	42144	741	24.7	2020-08-30	7.2
55	340468	Male	66	2013-05-09	Smoker	1	IIIA	2b	2	0	dead	1	2015-07-14	796	26.5333	Recurrence	1	41805	402	13.4	2020-08-30	8
56	341260	Female	44	2013-05-13	No-smoker	1	IB	2a	0	0	alive	0	/	2666	88.8667	Recurrence	1	43005	1598	53.2667	2020-08-30	4
57	340302	Male	61	2013-05-13	Smoker	1	IIIA	2b	2	0	dead	1	2015-07-14	792	26.4	Recurrence	1	41805	398	13.2667	2020-08-30	6
58	341074	Female	64	2013-05-13	No-smoker	0	IA	1a	0	0	alive	0	/	2666	88.8667	No recurrence	0	/	2666	88.8667	2020-08-30	5.4
59	334201	Female	59	2013-05-15	No-smoker	1	IIIA	2b	2	0	dead	1	2018-01-02	1693	56.4333	Recurrence	1	42431	1022	34.0667	2020-08-30	8.4
60	341313	Male	76	2013-05-16	Smoker	1	IA	1a	0	0	alive	0	/	2663	88.7667	Recurrence	1	42028	618	20.6	2020-08-30	4
61	340626	Male	79	2013-05-16	Smoker	1	IB	2a	0	0	dead	1	2018-10-10	1973	65.7667	Recurrence	1	43383	1973	65.7667	2020-08-30	8
62	341688	Male	52	2013-05-20	Smoker	1	IA	1a	0	0	alive	0		2659	88.6333	No recurrence	0		2659	88.6333	2020-08-30	5.2
63	141017	Female	59	2013-05-22	No-smoker	1	IIIA	1b	2	0	dead	1	2014-09-15	481	16.0333	Recurrence	1	41524	108	3.6	2020-08-30	10
64	253228	Female	65	2013-05-27	No-smoker	0	IA	1a	0	0	alive	0	/	2652	88.4	Recurrence	1	43775	2354	78.4667	2020-08-30	3
65	215183	Female	63	2013-05-28	No-smoker	0	IIIA	1a	2	0	alive	0	/	2651	88.3667	No recurrence	0	/	2651	88.3667	2020-08-30	4
66	342749	Female	65	2013-05-29	Smoker	0	IB	2a	0	0	alive	0	/	2650	88.3333	No recurrence	0	/	2650	88.3333	2020-08-30	4
67	342802	Female	61	2013-06-19	No-smoker	1	IIIA	2a	2	0	alive	0	/	2629	87.6333	Recurrence	1	42009	565	18.8333	2020-08-30	8
68	342611	Male	58	2013-05-03	No-smoker	1	IB	2a	0	0	dead	1	2018-07-15	1899	63.3	Recurrence	1	41805	408	13.6	2020-08-30	8
69	343004	Male	62	2013-06-03	Smoker	0	IA	1b	0	0	alive	0	/	2645	88.1667	No recurrence	0	/	2645	88.1667	2020-08-30	6
70	345028	Male	71	2013-06-25	Smoker	1	IB	2a	0	0	alive	0	/	2623	87.4333	No recurrence	0	/		87.4333	2020-08-30	6
71	340511	Male	72	2013-07-02	Smoker	1	IIIA	1b	2	0	dead	1	2016-08-01	1126	37.5333	Recurrence	1	41718	261	8.7	2020-08-30	8
72	346702	Male	55	2013-07-11	No-smoker	0	IB	2a	0	0	dead	1	2019-02-25	2055	68.5	Recurrence	1	42195	729	24.3	2020-08-30	7
73	346750	Female	50	2013-07-11	No-smoker	1	IIB	2b	1	0	alive	0	/	2607	86.9	Recurrence	1	42323	857	28.5667	2020-08-30	7.2
74	347140	Female	57	2013-07-17	No-smoker	0	IA	1b	0	0	alive	0	/	2601	86.7	Recurrence	1	42657	1185	39.5	2020-08-30	5.6
75	347636	Male	45	2013-07-24	Smoker	1	IA	1b	0	0	dead	1	2015-07-14	720	24	Recurrence	1	41803	324	10.8	2020-08-30	6.6
76	347978	Female	63	2013-07-24	No-smoker	0	IIIA	1b	2	0	dead	1	2014-07-15	356	11.8667	Recurrence	1	41597	118	3.93333	2020-08-30	12
77	348019	Male	59	2013-08-01	Smoker	0	IIIA	1b	2	0	dead	1	2018-08-06	1831	61.0333	Recurrence	1	42781	1294	43.1333	2020-08-30	8
78	348942	Female	31	2013-08-05	No-smoker	1	IIIA	2b	0	0	alive	0	/	2582	86.0667	Recurrence	1	42231	740	24.6667	2020-08-30	4
79	349033	Female	67	2013-08-05	No-smoker	1	IA	1b	0	0	alive	0	/	2582	86.0667	Recurrence	1	42840	1349	44.9667	2020-08-30	2.7
80	349078	Male	53	2013-08-07	Smoker	0	IIIA	2b	2	0	alive	0	/	2580	86	Recurrence	1	41785	292	9.73333	2020-08-30	5.2
81	349328	Male	72	2013-08-12	Smoker	1	IIIA	3	2	0	dead	1	2015-07-14	701	23.3667	Recurrence	1	41897	399	13.3	2020-08-30	8
82	349328	Female	61	2013-08-12	No-smoker	1	IIIA	2a	2	0	dead	1	2015-12-15	855	28.5	Recurrence	1	41877	379	12.6333	2020-08-30	7.6
83	349118	Male	57	2013-08-12	Smoker	0	IIIA	1b	2	0	alive	0	/	2575	85.8333	Recurrence	1	42901	1403	46.7667	2020-08-30	8.8
84	349170	Male	60	2013-08-12	Smoker	0	IIA	1b	1	0	dead	1	2015-07-14	701	23.3667	Recurrence	1	41830	332	11.0667	2020-08-30	4
85	349428	Male	66	2013-08-13	Smoker	1	IIIA	3	2	0	alive	0	/	2574	85.8	Recurrence	1	42231	732	24.4	2020-08-30	8
86	350160	Female	31	2013-08-19	No-smoker	0	IIIA	2a	2	0	alive	0	/	2568	85.6	No recurrence	0	/	2568	85.6	2020-08-30	7.2
87	350041	Female	78	2013-08-19	No-smoker	1	IIIA	1a	2	0	dead	1	2016-04-01	956	31.8667	Recurrence	1	42231	726	24.2	2020-08-30	8
88	350579	Female	61	2013-08-20	No-smoker	0	IA	1b	0	0	alive	0	/	2567	85.5667	No recurrence	0	/	2567	85.5667	2020-08-30	5.6
89	350035	Male	64	2013-08-25	Smoker	0	IIA	1a	1	0	alive	0	/	2562	85.4	Recurrence	1	41862	351	11.7	2020-08-30	8
90	351105	Female	64	2013-08-29	No-smoker	0	IA	1a	0	0	alive	0	/	2558	85.2667	Recurrence	1	42226	711	23.7	2020-08-30	4
91	350267	Male	66	2013-09-02	Smoker	1	IA	1a	0	0	alive	0	/	2554	85.1333	No recurrence	0	/	2554	85.1333	2020-08-30	8
92	351719	Male	65	2013-09-04	No-smoker	1	IA	1a	0	0	alive	0	/	2552	85.0667	Recurrence	1	2019/2.26	2552	85.0667	2020-08-30	1
93	352539	Female	73	2013-09-23	Smoker	0	IIIA	2a	2	0	dead	1	2015-02-01	496	16.5333	Recurrence	1	41835	295	9.83333	2020-08-30	8
94	353029	Female	50	2013-09-24	No-smoker	1	IA	1b	0	0	alive	0	/	2532	84.4	No recurrence	0	/	2532	84.4	2020-08-30	8
95	353830	Female	62	2013-10-08	No-smoker	1	IA	1a	0	0	alive	0	/	2518	83.9333	No recurrence	0	/	2518	83.9333	2020-08-30	4
96	354395	Female	59	2013-10-10	No-smoker	1	IIIA	2a	2	0	dead	1	2014-05-15	217	7.23333	Recurrence	1	41671	114	3.8	2020-08-30	5.2
97	354386	Female	61	2013-10-14	No-smoker	0	IA	1b	0	0	alive	0	/	2512	83.7333	No recurrence	0	/	2512	83.7333	2020-08-30	4
98	355829	Male	58	2013-10-22	No-smoker	0	IIIA	2a	2	0	alive	0	/	2504	83.4667	Recurrence	1	43076	1507	50.2333	2020-08-30	7.6
99	272585	Female	42	2013-10-23	No-smoker	0	IA	1a	0	0	alive	0	/	2503	83.4333	No recurrence	0	/	2503	83.4333	2020-08-30	6.3
100	355978	Female	52	2013-10-24	No-smoker	0	IA	1b	0	0	alive	0	/	2502	83.4	No recurrence	0	/	2502	83.4	2020-08-30	4
101	356585	Male	58	2013-10-29	No-smoker	0	IA	1b	0	0	alive	0	/	2497	83.2333	No recurrence	0	/	2497	83.2333	2020-08-30	8
102	356617	Male	62	2013-10-31	No-smoker	0	III	2a	2	0	dead	1	2017-02-01	1189	39.6333	Recurrence	1	41992	414	13.8	2020-08-30	8
103	357449	Male	50	2013-11-06	Smoker	0	IIA	2a	1	0	dead	1	2018-06-15	1682	56.0667	Recurrence	1	43115	1531	51.0333	2020-08-30	8
104	357744	Male	57	2013-11-11	Smoker	1	IA	1a	0	0	alive	0	/	2484	82.8	No recurrence	0	/	2484	82.8	2020-08-30	6
105	357509	Female	62	2013-11-11	No-smoker	1	IIIB	4	2	0	dead	1	2015-06-01	567	18.9	Recurrence	1	41686	97	3.23333	2020-08-30	8
106	354768	Male	78	2013-11-18	Smoker	1	IIIA	1b	2	0	dead	1	2014-11-16	363	12.1	Recurrence	1	41774	178	5.93333	2020-08-30	12
107	358330	Female	44	2013-11-18	No-smoker	1	IIA	1b	1	0	dead	1	2018-06-15	2477	82.5667	Recurrence	1	42625	1029	34.3	2020-08-30	6.4
108	358733	Female	55	2013-11-20	No-smoker	1	IA	1a	0	0	dead	1	2018-08-15	2475	82.5	Recurrence	1	42954	1356	45.2	2020-08-30	5.6
109	358833	Female	61	2013-11-25	No-smoker	0	IA	1b	0	0	alive	0	/	2470	82.3333	Recurrence	1	43824	2221	74.0333	2020-08-30	7
110	359929	Female	51	2013-12-04	No-smoker	1	IIA	1a	1	0	alive	0	/	2461	82.0333	Recurrence	1	43404	1792	59.7333	2020-08-30	8
111	360007	Female	47	2013-12-09	No-smoker	1	IIIA	4	1	0	alive	0	/	2456	81.8667	Recurrence	1	43081	1464	48.8	2020-08-30	4
112	360244	Male	72	2013-12-11	Smoker	1	IA	1a	0	0	dead	1	2015-07-14	580	19.3333	Recurrence	1	41814	195	6.5	2020-08-30	7.2
113	360742	Male	57	2013-12-11	Smoker	0	IA	1a	0	0	alive	0	/	2454	81.8	No recurrence	0	/	2454	81.8	2020-08-30	4.8
114	361621	Female	60	2013-12-18	No-smoker	0	IIIA	2a	2	0	alive	0	/	2447	81.5667	Recurrence	1	42047	421	14.0333	2020-08-30	8.4
115	361705	Female	59	2013-12-24	No-smoker	1	IA	1a	0	0	alive	0	/	2441	81.3667	No recurrence	0	/	2441	81.3667	2020-08-30	4
116	364157	Female	62	2014-01-14	Smoker	1	IIIA	2a	2	0	alive	0	/	2420	80.6667	Recurrence	1	42656	1003	33.4333	2020-08-30	4
117	363448	Female	73	2014-01-20	Smoker	0	IIA	1b	1	0	dead	1	2016-12-01	1046	34.8667	Recurrence	1	42415	756	25.2	2020-08-30	4
